# Supplementary material for: Coordinated Cell-Wall and Starch Maturation Is Associated with Winter-Harvest Quality in Sparganium stoloniferum Tubers
Source: Int J Mol Sci. 2026 May 19;27(10):4566. doi: 10.3390/ijms27104566 (PMC13207313; doi:10.3390/ijms27104566)
Supplement: Supplementary file 1 [file ijms-27-04566-s001.zip]

Archive with 1 entries (1 files):
- ijms-4300911-supplementary.pdf
